# Supplementary material for: Biofabrication of ZnO nanoparticles using Acacia arabica leaf extract and their antibiofilm and antioxidant potential against foodborne pathogens
Source: PLoS One. 2022 Jan 5;17(1):e0259190. doi: 10.1371/journal.pone.0259190 (PMC8730432; doi:10.1371/journal.pone.0259190)
Supplement: S1 Data — (XLSX) [file pone.0259190.s001.xlsx]

## Sheet: Sheet1
	ZnO NPs	Ascorbic acid
25 µg/ml	19.25	28.14	0.12	1.2
50 µg/ml	42.13	54.12	0.22	1
75 µg/ml	73.15	66.13	1.3	4
100 µg/ml	59.6	78.22	1.5	1.2
	ZnO NPs
		%age viability
	0	100	0
	20	100	0
	40	97.6	0.04
	60	95.03	0.02
	80	92.5	0.5
	100	88.6	0.65
