# Supplementary material for: Biofabrication of ZnO nanoparticles using Acacia arabica leaf extract and their antibiofilm and antioxidant potential against foodborne pathogens
Source: PLoS One. 2022 Jan 5;17(1):e0259190. doi: 10.1371/journal.pone.0259190 (PMC8730432; doi:10.1371/journal.pone.0259190)
Supplement: S2 Data — (XLSX) [file pone.0259190.s002.xlsx]

## Sheet: Raw data
	S. aureus	S. enterica	E.coli
5	19	22	24
10	23	25	28						0	1	2	3	4
20	32	35	38					0	7.25	7.3	7.36	7.45	7.8
30	38	41	44					0.5X MIC	7.25	7.05	6.5	6.4	6.31
40	42	45	50					1X MIC	7.25	6.86	3.14	0	0
50	48	52	55					2X MIC	7.25	5.54	0	0	0
60	54	58	62					4X MIC	7.25	3.98	0	0	0
70	58	62	66					8X MIC	7.25	3.25	0	0	0
80	60	64	68
90	64	68	72
100	66	70	75
Time kill kinetic for S. aureus
time in h		Concentrations used
	0	0.5X MIC	1 X MIC	2X MIC	4X MIC	8X MIC
0	7.25	7.25	7.25	7.25	7.25	7.25
1	7.6	7.3	6.86	5.54	3.98	3.25
2	8.2	7.46	5.54	0	0	0
3	8.8	7.68	3.98	0	0	0
4	9.4	7.9	3.2	0	0	0
Time kill kinetic for S. typhimurium	S. enterica
	0	0.5X MIC	1 X MIC	2X MIC	4X MIC	8X MIC
0	7.41	7.41	7.41	7.41	7.41	7.41
1	7.9	7.6	6.5	4.4	3.2	2.6
2	8.4	7.8	4.1	0	0	0
3	9.02	8.1	3.6	0	0	0
4	9.6	8.3	3.3	0	0	0
time kill kinetic for Pseudomonas	E. coli
	0	0.5X MIC	1 X MIC	2X MIC	4X MIC	8X MIC
0	7.6	7.6	7.6	7.6	7.6	7.6
1	8.11	7.9	6.4	5.98	3.4	3.1
2	8.65	8.14	4.9	3.5	0	0
3	9.1	8.32	4.3	0	0	0
4	9.5	8.55	3.9	0	0	0

## Sheet: S. aureus
Time kill kinetic for S. aureus
Time (hours)	Concentrations (MIC)
	0	0.5	1	2	4	8
0	7.25	7.25	7.25	7.25	7.25	7.25
1	7.6	7.3	6.86	5.54	3.98	3.25
2	8.2	7.46	5.54	0	0	0
3	8.8	7.68	3.98	0	0	0
4	9.4	7.9	3.2	0	0	0
Time (hours)	Concentrations (MIC)
0	7.41	7.41	7.41	7.41	7.41	7.41
1	7.9	7.6	6.5	4.4	3.2	2.6
2	8.4	7.8	4.1	0	0	0
3	9.02	8.1	3.6	0	0	0
4	9.6	8.3	3.3	0	0	0

## Sheet: S. enterica
Time kill kinetic for S. enterica
Time (hours)	Concentrations (MIC)
	0	0.5	1	2	4	8
0	7.41	7.41	7.41	7.41	7.41	7.41
1	7.9	7.6	6.5	4.4	3.2	2.6
2	8.4	7.8	4.1	0	0	0
3	9.02	8.1	3.6	0	0	0
4	9.6	8.3	3.3	0	0	0

## Sheet: E. coli
Time kill kinetic for E. coli
Time (hours)	Concentrations (MIC)
	0	0.5	1	2	4	8
0	7.6	7.6	7.6	7.6	7.6	7.6
1	8.11	7.9	6.4	5.98	3.4	3.1
2	8.65	8.14	4.9	3.5	0	0
3	9.1	8.32	4.3	0	0	0
4	9.5	8.55	3.9	0	0	0
