# Supplementary material for: Biofabrication of ZnO nanoparticles using Acacia arabica leaf extract and their antibiofilm and antioxidant potential against foodborne pathogens
Source: PLoS One. 2022 Jan 5;17(1):e0259190. doi: 10.1371/journal.pone.0259190 (PMC8730432; doi:10.1371/journal.pone.0259190)
Supplement: S3 Data — (XLSX) [file pone.0259190.s003.xlsx]

## Sheet: Sheet1
	Adhered cells OD AT 570 NM
	Control	0.25× MIC	0.5× MIC
S. aureus	1.445	0.976	0.616
	0.799	0.77	0.754
	0.035	0.02	0.045
	32.5	57.4

## Sheet: Sheet4
		Control	0.25× MIC	0.5× MIC
	S. aureus	1.245	0.876	0.616
		0.599	0.659	0.634
	S. enterica	1.326	0.814	0.414
	S.enterica	0.732	0.725	0.714
	E.coli	1.676	0.702	0.489
		0.716	0.709	0.702

## Sheet: Sheet2
		Control	0.25× MIC	0.5× MIC
	S. enterica	1.426	0.894	0.434	0.02	0.06	0.04
		0.732	0.69	0.685
		37.4	71

## Sheet: Sheet3
		Control	0.25× MIC	0.5× MIC
	E. coli	1.676	0.902	0.489	0.02	0.035	0.04
		0.816	0.795	0.78
		46.2	70.9
	Control	0.25× MIC	0.5× MIC
	1.676	0.902	0.489
	0.816	0.795	0.78

## Sheet: EPS
EPS
		Control cells		Treated with ZnO NPs
		Wet weight	Dry weight	Wet weight	Dry weight
	S. aureus	258	130	121	72	1.156	0.577	0.577	1.156
	S. enterica	245	128	119	54	0.577	1.156	2.312	2.312
	E. coli	363	135	127	65	5.78	4.624	4.624	1.156
		129				#DIV/0!
